# Supplementary material for: Identifying obesity/overweight status in children and adolescents; A cross-sectional medical record review of physicians’ weight screening practice in outpatient clinics, Saudi Arabia
Source: PLoS One. 2019 Apr 25;14(4):e0215697. doi: 10.1371/journal.pone.0215697 (PMC6483234; doi:10.1371/journal.pone.0215697)
Supplement: S1 Dataset — (XLS) [file pone.0215697.s002.xls]

## Sheet: Sheet1
Patient_seen_at	Gender	Age	height	weight	BMIc	BMI_Percentile	BMC_perecent_481	Patient_is_Overwiegh	Obesity_identified	Phy_Action	Physicians_Actions_other	Age10yrs	Diagnosis	Diagnosis_other
Primary Care Center	Female	14		83		95+		Yes				over 10 years-adolescents	Upper Respir
Primary Care Center	Female	13		42		5 to <85		No				over 10 years-adolescents	Gastroenteri
Primary Care Center	Male	14		46.1		5 to <85		No				over 10 years-adolescents	Other	Leg trauma
Primary Care Center	Male	14		67		85 to <95		Yes				over 10 years-adolescents	Gastroenteri
Primary Care Center	Female	13	156	49	20.1348	5 to <85	2	No				over 10 years-adolescents	Other	Vertigo
Primary Care Center	Male	7	110	17.2	14.2149	5 to <85	2	No				under 10years-children	Other	Chicken pox
Primary Care Center	Female	6	133	22	12.4371	85 to <95	1	Yes				under 10years-children	Other	Impaired vision
Primary Care Center	Male	9		25		5 to <85		No				under 10years-children	Other	EBV infection
Primary Care Center	Female	14		57		5 to <85		No				over 10 years-adolescents	Upper Respir
Primary Care Center	Male	6		17.6		<5		No				under 10years-children	Abdominal Pa
Primary Care Center	Female	14	146	50	23.4566	5 to <85	2	No				over 10 years-adolescents	Abdominal Pa
Primary Care Center	Female	14		46		5 to <85		No				over 10 years-adolescents	Abdominal Pa
Primary Care Center	Female	12	132	29	16.6437	5 to <85	2	No				over 10 years-adolescents	Upper Respir
Primary Care Center	Female	7	111	18.4	14.9339	5 to <85	2	No				under 10years-children	Other	Hyperopia
Primary Care Center	Female	8	120	22.4	15.5556	5 to <85	2	No				under 10years-children	Upper Respir
Primary Care Center	Male	6	112	18	14.3495	5 to <85	2	No				under 10years-children	Upper Respir
Primary Care Center	Female	6	101	15	14.7044	<5	1	No				under 10years-children	Bronchial As
Primary Care Center	Female	7	121	20	13.6603	5 to <85	2	No				under 10years-children	Abdominal Pa
Primary Care Center	Male	11	148	55.8	25.4748	95+	4	Yes	No			over 10 years-adolescents	Enuresis
Primary Care Center	Female	6	111	20.5	16.6383	5 to <85	2	No				under 10years-children	Upper Respir
Primary Care Center	Female	10	127	24.7	15.314	5 to <85	2	No				over 10 years-adolescents	Hypothyroidi
Primary Care Center	Male	7	124	25	16.2591	5 to <85	2	No				under 10years-children	Enuresis
Primary Care Center	Female	11	134	28.6	15.9278	5 to <85	2	No				over 10 years-adolescents	Other	Growth problem
Primary Care Center	Female	7	120	20	13.8889	5 to <85	2	No				under 10years-children	Hypothyroidi
Primary Care Center	Female	10	146.5	38	17.7055	5 to <85	2	No				over 10 years-adolescents	Enuresis
Primary Care Center	Male	10	129.5	28	16.6962	5 to <85	2	No				over 10 years-adolescents	Upper Respir
Primary Care Center	Female	8	118.5	20	14.2427	5 to <85	2	No				under 10years-children	Other	Chest pain
Primary Care Center	Female	11	132	32	18.3655	5 to <85	2	No				over 10 years-adolescents	Upper Respir
Primary Care Center	Male	9	112	19	15.1467	<5	1	No				under 10years-children	Upper Respir
Primary Care Center	Female	7	116	20	14.8633	5 to <85	2	No				under 10years-children	Urinary Trac
Primary Care Center	Female	7	120	19.5	13.5417	5 to <85	2	No				under 10years-children	Seizure
Primary Care Center	Male	8	133	28	15.829	5 to <85	2	No				under 10years-children	Enuresis
Primary Care Center	Male	13	134	29	16.1506	<5	1	No				over 10 years-adolescents	Abdominal Pa
Primary Care Center	Male	9	130	28.5	16.8639	5 to <85	2	No				under 10years-children	Upper Respir
Primary Care Center	Male	10		34.6		5 to <85		No				over 10 years-adolescents	Upper Respir
Primary Care Center	Male	12		35		5 to <85		No				over 10 years-adolescents	Other	Nose bleeding
Primary Care Center	Male	12	136	28.4	15.3547	<5	1	No				over 10 years-adolescents	Headache
Primary Care Center	Male	8	121	25.6	17.4851	5 to <85	2	No				under 10years-children	Gastroenteri
Primary Care Center	Male	12		36		5 to <85		No				over 10 years-adolescents	Other	Testecular swelling
Primary Care Center	Male	11	148	27.6	12.6004	5 to <85	2	No				over 10 years-adolescents	Upper Respir
Primary Care Center	Female	13		51		5 to <85		No				over 10 years-adolescents	Upper Respir
Primary Care Center	Female	6		21.8		5 to <85		No				under 10years-children	Upper Respir
Primary Care Center	Female	8	128	29	17.7002	5 to <85	2	No				under 10years-children	Otitis Media
Primary Care Center	Male	11	128	25.3	15.4419	<5	1	No				over 10 years-adolescents	Annual Check
Primary Care Center	Female	11	132	28	16.0698	5 to <85	2	No				over 10 years-adolescents	Other	Breast discharge
Primary Care Center	Female	6	114	18.4	14.1582	5 to <85	2	No				under 10years-children	Upper Respir
Primary Care Center	Male	8	101	12	11.7636	<5	1	No				under 10years-children	Abdominal Pa
Primary Care Center	Male	9	127	22	13.64	5 to <85	2	No				under 10years-children	Abdominal Pa
Primary Care Center	Female	9	125	25	16	5 to <85	2	No				under 10years-children	Other	Teeth pain
Primary Care Center	Female	10	131	25.4	14.801	5 to <85	2	No				over 10 years-adolescents	Other	Hearing loss
Primary Care Center	Female	9	138	44.5	23.3669	95+	4	Yes	No			under 10years-children	Other	Rectal bleeding
Primary Care Center	Female	7	113	16.5	12.9219	5 to <85	2	No				under 10years-children	Other	Nose bleeding
Primary Care Center	Male	7	134	26	14.4798	85 to <95	2	Yes				under 10years-children	Other	Low IQ
Primary Care Center	Male	6	116.5	19.7	14.5149	5 to <85	2	No				under 10years-children	Otitis Media
Primary Care Center	Male	12	166	55	19.9594	95+	2	Yes				over 10 years-adolescents	Otitis Media
Primary Care Center	Female	12	137	29	15.451	5 to <85	2	No				over 10 years-adolescents	Otitis Media
Primary Care Center	Male	13	137	44	23.4429	5 to <85	2	No				over 10 years-adolescents	Upper Respir
Primary Care Center	Male	12	132	32.8	18.8246	5 to <85	2	No				over 10 years-adolescents	Down's Syndr
Primary Care Center	Male	8	130	28.5	16.8639	5 to <85	2	No				under 10years-children	Enuresis
Primary Care Center	Male	7	114	18.9	14.5429	<5	1	No				under 10years-children	Other	GERD
Primary Care Center	Male	6	105	18.2	16.5079	5 to <85	2	No				under 10years-children	Constipation
Primary Care Center	Female	10	120	22	15.2778	<5	1	No				over 10 years-adolescents	Urinary Trac
Primary Care Center	Male	7	121	20.4	13.9335	5 to <85	2	No				under 10years-children	Bronchial As
Primary Care Center	Female	10	135	31.5	17.284	5 to <85	2	No				over 10 years-adolescents	Abdominal Pa
Primary Care Center	Male	12	100	16.1	16.1	<5	1	No				over 10 years-adolescents	Other	Loss of appetite
Primary Care Center	Male	8	119	20	14.1233	<5	1	No				under 10years-children	Bronchial As
Primary Care Center	Female	11	148	33	15.0657	5 to <85	2	No				over 10 years-adolescents	Bronchial As
Primary Care Center	Female	7	105	14.5	13.1519	<5	1	No				under 10years-children	Annual Check
Primary Care Center	Female	6	104	18	16.642	5 to <85	2	No				under 10years-children	Annual Check
Primary Care Center	Male	6	105	15	13.6054	<5	1	No				under 10years-children	Other	G6PD Deficiency
Primary Care Center	Female	6	104	12.9	11.9268	<5	1	No				under 10years-children	Other	Dietitian referral
Primary Care Center	Female	10	133	27	15.2637	5 to <85	2	No				over 10 years-adolescents	Developmenta
Primary Care Center	Male	7	110	17.5	14.4628	<5	1	No				under 10years-children	Constipation
Primary Care Center	Female	8	115	18	13.6106	5 to <85	2	No				under 10years-children	Other	Growth problem
Primary Care Center	Female	8	117	19.3	14.0989	5 to <85	2	No				under 10years-children	Other	Growth problem
Primary Care Center	Male	10	127	22.5	13.95	<5	1	No				over 10 years-adolescents	Enuresis
Primary Care Center	Female	6	105	14	12.6984	<5	1	No				under 10years-children	Annual Check
Primary Care Center	Male	9	131	31	18.0642	5 to <85	2	No				under 10years-children	Gastroenteri
Primary Care Center	Male	8	117	23	16.8018	5 to <85	2	No				under 10years-children	Constipation
Primary Care Center	Female	11	159	52	20.5688	85 to <95	2	Yes				over 10 years-adolescents	Other	Dandruff
Primary Care Center	Male	7	109	18	15.1502	5 to <85	2	No				under 10years-children	Upper Respir
Primary Care Center	Female	14		44		<5		No				over 10 years-adolescents	Abdominal Pa
Primary Care Center	Female	9	131	34	19.8124	5 to <85	2	No				under 10years-children	Upper Respir
Primary Care Center	Female	14		39.6		5 to <85		No				over 10 years-adolescents	Other	Rash
Primary Care Center	Female	10	126	27	17.0068	5 to <85	2	No				over 10 years-adolescents	Abdominal Pa
Primary Care Center	Female	10	126	21.4	13.4795	5 to <85	2	No				over 10 years-adolescents	Headache
Primary Care Center	Female	6	121	31.2	21.31	95+	4	Yes	No			under 10years-children	Upper Respir
Primary Care Center	Male	9	127	21.8	13.516	5 to <85	2	No				under 10years-children	Abdominal Pa
Primary Care Center	Male	6	109.5	19.8	16.5134	5 to <85	2	No				under 10years-children	Other	Nose bleeding
Primary Care Center	Female	10	128	23	14.0381	<5	1	No				over 10 years-adolescents	Upper Respir
Primary Care Center	Female	14		45.8		5 to <85		No				over 10 years-adolescents	Other	Anemia
Primary Care Center	Female	6	119	21.6	15.2532	5 to <85	2	No				under 10years-children	Vaccination
Primary Care Center	Female	10	136	42	22.7076	85 to <95	3	Yes	No			over 10 years-adolescents	Other	Foreign body rt foot
Primary Care Center	Female	6		17		5 to <85		No				under 10years-children	Upper Respir
Primary Care Center	Female	9	136	53	28.6548	95+	4	Yes	Yes	Referral to Other		under 10years-children	Annual Check
Primary Care Center	Female	13	139	27	13.9744	<5	1	No				over 10 years-adolescents	Hypothyroidi
Primary Care Center	Male	8	126	29.3	18.4555	5 to <85	2	No				under 10years-children	Upper Respir
Primary Care Center	Male	12		29		<5		No				over 10 years-adolescents	Upper Respir
Primary Care Center	Male	13		50		5 to <85		No				over 10 years-adolescents	Upper Respir
Primary Care Center	Male	6	112	15	11.9579	5 to <85	2	No				under 10years-children	Vaccination
Primary Care Center	Female	9		24		5 to <85		No				under 10years-children	Constipation
Primary Care Center	Male	11	140	33.4	17.0408	5 to <85	2	No				over 10 years-adolescents	Other	Teeth ache
Primary Care Center	Female	9		23.5		5 to <85		No				under 10years-children	Other	Allergic conjunctivitis
Primary Care Center	Male	8		28.8		5 to <85		No				under 10years-children	Other	Nose bleeding
Primary Care Center	Male	10	133	23	13.0024	<5	1	No				over 10 years-adolescents	Other	Rash
Primary Care Center	Female	6	111	19	15.4208	5 to <85	2	No				under 10years-children	Upper Respir
Primary Care Center	Female	9	127	27	16.74	5 to <85	2	No				under 10years-children	Other	Hearing loss
Primary Care Center	Female	6	116	24	17.8359	85 to <95	3	Yes	No			under 10years-children	Urinary Trac
Primary Care Center	Male	11	141	52	26.1556	85 to <95	3	Yes	No			over 10 years-adolescents	Upper Respir
Primary Care Center	Male	10	138	29	15.2279	5 to <85	2	No				over 10 years-adolescents	Annual Check
Primary Care Center	Male	6	112	20	15.9439	5 to <85	2	No				under 10years-children	Other	Eye discharge
Primary Care Center	Female	7		19		5 to <85		No				under 10years-children	Other	Low appetite
Primary Care Center	Female	6	121	23.4	15.9825	5 to <85	2	No				under 10years-children	Abdominal Pa
Primary Care Center	Female	7		17		<5		No				under 10years-children	Other	Nose bleeding
Primary Care Center	Male	14	146.5	32	14.9099	5 to <85	2	No				over 10 years-adolescents	Upper Respir
Primary Care Center	Male	12		68.4		95+		Yes				over 10 years-adolescents	Enuresis
Primary Care Center	Female	6	118	19.9	14.2919	5 to <85	2	No				under 10years-children	Other	Nose bleeding
Primary Care Center	Male	12	130	24	14.2012	<5	1	No				over 10 years-adolescents	Upper Respir
Primary Care Center	Male	8	121	20	13.6603	5 to <85	2	No				under 10years-children	Other	Wound
Primary Care Center	Male	14		30		<5		No				over 10 years-adolescents	Other	Wound
Primary Care Center	Male	7	123	18	11.8977	5 to <85	2	No				under 10years-children	Upper Respir
Primary Care Center	Female	7	119	15	10.5925	<5	1	No				under 10years-children	Upper Respir
Primary Care Center	Female	11	133	31	17.525	5 to <85	2	No				over 10 years-adolescents	Other	Corneal abrasion
Primary Care Center	Female	10	129	24	14.4222	5 to <85	2	No				over 10 years-adolescents	Constipation
Primary Care Center	Female	7	107	17	14.8485	5 to <85	2	No				under 10years-children	Developmenta
Primary Care Center	Male	14		35		<5		No				over 10 years-adolescents	Headache
Primary Care Center	Male	8	116	22.5	16.7212	5 to <85	2	No				under 10years-children	Bronchial As
Primary Care Center	Male	12	158	62.4	24.996	95+	4	Yes	No			over 10 years-adolescents	Upper Respir
Primary Care Center	Male	13		68		95+		Yes				over 10 years-adolescents	Upper Respir
Primary Care Center	Male	6	124	22.6	14.6982	85 to <95	3	Yes	No			under 10years-children	Other	Eczema
Primary Care Center	Female	6	116	24	17.8359	85 to <95	3	Yes	No			under 10years-children	Urinary Trac
Primary Care Center	Male	12		30		5 to <85		No				over 10 years-adolescents	Upper Respir
Primary Care Center	Male	12		31.6		5 to <85		No				over 10 years-adolescents	Abdominal Pa
Primary Care Center	Female	12	137	31	16.5166	5 to <85	2	No				over 10 years-adolescents	Other	Leg pain
Primary Care Center	Male	7	119	19	13.4171	5 to <85	2	No				under 10years-children	Upper Respir
Primary Care Center	Male	14		64		85 to <95		Yes				over 10 years-adolescents	Other	Hand swelling
Primary Care Center	Male	14		55.7		85 to <95		Yes				over 10 years-adolescents	Other	Both legs pain
Primary Care Center	Male	13	146	30	14.0739	5 to <85	2	No				over 10 years-adolescents	Abdominal Pa
Primary Care Center	Female	7	102	13	12.4952	<5	1	No				under 10years-children	Other	Growth problem
Primary Care Center	Male	10	139	35.6	18.4255	5 to <85	2	No				over 10 years-adolescents	Otitis Media
Primary Care Center	Female	8	135	26.4	14.4856	5 to <85	2	No				under 10years-children	Other	Snoring
Primary Care Center	Male	11	135	37.4	20.5213	5 to <85	2	No				over 10 years-adolescents	Upper Respir
Primary Care Center	Male	9	124	27.7	18.0151	5 to <85	2	No				under 10years-children	Upper Respir
Primary Care Center	Male	10	141	31.6	15.8946	5 to <85	2	No				over 10 years-adolescents	Other	Allergic conjunctivitis
Primary Care Center	Female	9	126	22.2	13.9834	5 to <85	2	No				under 10years-children	Upper Respir
Primary Care Center	Male	6	117.5	20.3	14.7035	5 to <85	2	No				under 10years-children	Upper Respir
Primary Care Center	Male	6	106	15.6	13.8839	<5	1	No				under 10years-children	Upper Respir
Primary Care Center	Female	6	112	21	16.7411	5 to <85	2	No				under 10years-children	Upper Respir
Primary Care Center	Female	8	128	26.8	16.3574	5 to <85	2	No				under 10years-children	Other	Shoulder pain
Primary Care Center	Male	13	145	38	18.0737	5 to <85	2	No				over 10 years-adolescents	Other	Leg pain
Primary Care Center	Male	7		26		85 to <95		Yes				under 10years-children	Vaccination
Primary Care Center	Male	12		36.3		5 to <85		No				over 10 years-adolescents	Upper Respir
Primary Care Center	Male	12		53		85 to <95		Yes				over 10 years-adolescents	Other	Leg ulcer
Primary Care Center	Male	12	148	34.9	15.9332	5 to <85	2	No				over 10 years-adolescents	Other	Allergy
Primary Care Center	Male	10	139	43.7	22.6179	85 to <95	3	Yes	No			over 10 years-adolescents	Other	Dermatitis
Primary Care Center	Male	13		85		95+		Yes				over 10 years-adolescents	Other	Snoring
Primary Care Center	Male	6	113	18.7	14.6448	5 to <85	2	No				under 10years-children	Upper Respir
Primary Care Center	Male	12	142	33	16.3658	5 to <85	2	No				over 10 years-adolescents	Upper Respir
Primary Care Center	Male	9	150	39	17.3333	5 to <85	2	No				under 10years-children	Headache
Primary Care Center	Male	14		44.5		5 to <85		No				over 10 years-adolescents	Bronchial As
Primary Care Center	Male	11	142	60	29.756	95+	4	Yes	Yes	Nutritional Advice		over 10 years-adolescents	Other	Dermatitis
Primary Care Center	Male	10	135	35.1	19.2593	5 to <85	2	No				over 10 years-adolescents	Upper Respir
Primary Care Center	Male	13		55.2		5 to <85		No				over 10 years-adolescents	Other	Wound care
Primary Care Center	Male	13	137	26.9	14.3321	<5	1	No				over 10 years-adolescents	Upper Respir
Primary Care Center	Male	12	153	64	27.3399	95+	4	Yes	No			over 10 years-adolescents	Hypothyroidi
Primary Care Center	Female	6	118	18	12.9273	5 to <85	2	No				under 10years-children	Upper Respir
Primary Care Center	Female	14	142	32	15.8699	5 to <85	2	No				over 10 years-adolescents	Annual Check
Primary Care Center	Male	13	146	30	14.0739	<5	1	No				over 10 years-adolescents	Other	Anemia
Primary Care Center	Female	11	144	34	16.3966	5 to <85	2	No				over 10 years-adolescents	Urinary Trac
Primary Care Center	Male	9	111	18	14.6092	<5	1	No				under 10years-children	Other	Pubertal delay
Primary Care Center	Male	10	129	25	15.0231	5 to <85	2	No				over 10 years-adolescents	Other	Low appetite
Primary Care Center	Male	9	127	22	13.64	<5	1	No				under 10years-children	Gastroenteri
Primary Care Center	Female	6	121	27	18.4414	95+	4	Yes	No			under 10years-children	Upper Respir
Primary Care Center	Male	9	132	29	16.6437	5 to <85	2	No				under 10years-children	Annual Check
Primary Care Center	Female	6	104	15.9	14.7004	<5	1	No				under 10years-children	Other	Low appetite
Primary Care Center	Male	6	110	17.3	14.2975	5 to <85	2	No				under 10years-children	Annual Check
Primary Care Center	Female	9	125	21	13.44	<5	1	No				under 10years-children	Other	ADHD
Primary Care Center	Female	7	109	23.8	20.032	5 to <85	2	No				under 10years-children	Seizure
Primary Care Center	Female	8	125	25.8	16.512	5 to <85	2	No				under 10years-children	Diabetes	DKA
Primary Care Center	Female	12	156	59	24.2439	95+	4	Yes	No			over 10 years-adolescents	Other	Shoulder pain
Primary Care Center	Male	11	132	27	15.4959	5 to <85	2	No				over 10 years-adolescents	Annual Check
Primary Care Center	Male	13	145	30	14.2687	<5	1	No				over 10 years-adolescents	Other	Thin bone
Primary Care Center	Male	8	125	24	15.36	5 to <85	2	No				under 10years-children	Upper Respir
Primary Care Center	Male	9	131	59	34.3803	95+	4	Yes	Yes	Laboratory Test / Follow-up		under 10years-children	Diabetes
Primary Care Center	Female	6	113	16.2	12.687	<5	1	No				under 10years-children	Upper Respir
Primary Care Center	Male	6	99	14.7	14.9985	<5	1	No				under 10years-children	Annual Check
Primary Care Center	Female	9	129	45	27.0416	95+	4	Yes	No			under 10years-children	Urinary Trac
Primary Care Center	Female	11	137	42	22.3773	85 to <95	3	Yes	No			over 10 years-adolescents	Upper Respir
Primary Care Center	Male	6	121.5	25.4	17.206	85 to <95	3	Yes	No			under 10years-children	Other	Neck pain
Primary Care Center	Female	8		20		<5		No				under 10years-children	Upper Respir
Primary Care Center	Female	10	126	17	10.708	<5	1	No				over 10 years-adolescents	Abdominal Pa
Primary Care Center	Female	6	113	18.2	14.2533	5 to <85	2	No				under 10years-children	Upper Respir
Primary Care Center	Male	8		26		5 to <85		No				under 10years-children	Upper Respir
Primary Care Center	Male	14	143	44	21.5169	5 to <85	2	No				over 10 years-adolescents	Annual Check
Primary Care Center	Male	10	133	31	17.525	5 to <85	2	No				over 10 years-adolescents	Abdominal Pa
Primary Care Center	Male	6	117	22.6	16.5096	5 to <85	2	No				under 10years-children	Abdominal Pa
Primary Care Center	Female	11		38		5 to <85		No				over 10 years-adolescents	Medication r
Primary Care Center	Male	11		31		5 to <85		No				over 10 years-adolescents	Upper Respir
Primary Care Center	Female	7	118	19	13.6455	5 to <85	2	No				under 10years-children	Other	Otitis media
Primary Care Center	Male	14		61.5		5 to <85		No				over 10 years-adolescents	Upper Respir
Primary Care Center	Female	9	128	31.7	19.3481	5 to <85	2	No				under 10years-children	Upper Respir
Primary Care Center	Male	8	137	29.5	15.7174	5 to <85	2	No				under 10years-children	Upper Respir
Primary Care Center	Male	13	145	35.4	16.8371	5 to <85	2	No				over 10 years-adolescents	Vitamin D De
Primary Care Center	Male	13		37		5 to <85		No				over 10 years-adolescents	Annual Check
Primary Care Center	Male	6	112	18	14.3495	5 to <85	2	No				under 10years-children	Gastroenteri
Primary Care Center	Male	6	126	29.5	18.5815	95+	4	Yes	No			under 10years-children	Upper Respir
Primary Care Center	Female	9		43.9		95+		Yes				under 10years-children	Other	Rash
Primary Care Center	Male	14	152	48.3	20.9055	5 to <85	2	No				over 10 years-adolescents	Headache
Primary Care Center	Male	9	126	20	12.5976	<5	1	No				under 10years-children	Upper Respir
Primary Care Center	Female	10	135	31	17.0096	5 to <85	2	No				over 10 years-adolescents	Abdominal Pa
Primary Care Center	Female	7	116	18.7	13.8971	<5	1	No				under 10years-children	Abdominal Pa
Primary Care Center	Male	8	127	22.8	14.136	5 to <85	2	No				under 10years-children	Abdominal Pa
Primary Care Center	Female	6	126	27.3	17.1958	95+	4	Yes	No			under 10years-children	Upper Respir
Primary Care Center	Female	12		59.4		85 to <95		Yes				over 10 years-adolescents	Upper Respir
Primary Care Center	Male	6	112	19.5	15.5453	5 to <85	2	No				under 10years-children	Other	Otitis media
Primary Care Center	Male	10		37.6		5 to <85		No				over 10 years-adolescents	Headache
Primary Care Center	Male	8		31		85 to <95		Yes				under 10years-children	Abdominal Pa
Primary Care Center	Female	9	132	32	18.3655	5 to <85	2	No				under 10years-children	Annual Check
Primary Care Center	Female	14	149.7	45.7	20.3926	5 to <85	2	No				over 10 years-adolescents	Other	Left flank pain
Primary Care Center	Female	7	114	22.8	17.5439	5 to <85	2	No				under 10years-children	Upper Respir
Primary Care Center	Male	8		14.6		<5		No				under 10years-children	Upper Respir
Primary Care Center	Female	6	121	25	17.0753	85 to <95	3	Yes	No			under 10years-children	Upper Respir
Primary Care Center	Female	9	127	29	17.98	5 to <85	2	No				under 10years-children	Upper Respir
Primary Care Center	Male	6	124	18	11.7066	5 to <85	2	No				under 10years-children	Upper Respir
Primary Care Center	Male	8		38.6		85 to <95		Yes				under 10years-children	Gastroenteri
Primary Care Center	Female	13		38		5 to <85		No				over 10 years-adolescents	Upper Respir
Primary Care Center	Female	12	156	85	34.9277	95+	4	Yes	No			over 10 years-adolescents	Upper Respir
Primary Care Center	Male	10	130	35.8	21.1834	5 to <85	2	No				over 10 years-adolescents	Upper Respir
Primary Care Center	Male	9	125	28.8	18.432	5 to <85	2	No				under 10years-children	Upper Respir
Primary Care Center	Female	14		46		85 to <95		Yes				over 10 years-adolescents	Upper Respir
Primary Care Center	Male	13	134	34	18.9352	5 to <85	2	No				over 10 years-adolescents	Headache
Primary Care Center	Female	14		41.5		5 to <85		No				over 10 years-adolescents	Annual Check
Primary Care Center	Female	8		23		5 to <85		No				under 10years-children	Upper Respir
Primary Care Center	Female	13		43.5		5 to <85		No				over 10 years-adolescents	Upper Respir
Primary Care Center	Female	13		52		5 to <85		No				over 10 years-adolescents	Abdominal Pa
Primary Care Center	Female	6	110	17.4	14.3802	5 to <85	2	No				under 10years-children	Upper Respir
Primary Care Center	Male	7	114	19	14.6199	5 to <85	2	No				under 10years-children	Upper Respir
Primary Care Center	Female	7	122	22.5	15.1169	5 to <85	2	No				under 10years-children	Upper Respir
Primary Care Center	Female	8	123	21.6	14.2772	5 to <85	2	No				under 10years-children	Upper Respir
Primary Care Center	Female	6	114	18.7	14.389	5 to <85	2	No				under 10years-children	Upper Respir
Primary Care Center	Male	6	117	19	13.8798	5 to <85	2	No				under 10years-children	Other	Eye pain
Primary Care Center	Female	8	138	40.7	21.3716	95+	4	Yes	No			under 10years-children	Abdominal Pa
Primary Care Center	Female	8	120	21.3	14.7917	5 to <85	2	No				under 10years-children	Abdominal Pa
Primary Care Center	Female	9		23.8		5 to <85		No				under 10years-children	Headache
Primary Care Center	Male	13		71		95+		Yes				over 10 years-adolescents	Abdominal Pa
Primary Care Center	Female	6		23.3		5 to <85		No				under 10years-children	Upper Respir
Primary Care Center	Female	7	106	16.4	14.5959	5 to <85	2	No				under 10years-children	Other	Leg pain
Primary Care Center	Male	8	128	28.7	17.5171	5 to <85	2	No				under 10years-children	Upper Respir
Primary Care Center	Male	10	152	43.4	18.7846	85 to <95	3	Yes	No			over 10 years-adolescents	Other	Eczema
Primary Care Center	Female	9	134	31.5	17.5429	5 to <85	2	No				under 10years-children	Other	Stool incontenence
Primary Care Center	Male	7	121	20	13.6603	5 to <85	2	No				under 10years-children	Otitis Media
Primary Care Center	Male	9	134	25	13.9229	5 to <85	2	No				under 10years-children	Upper Respir
Primary Care Center	Male	11	130	23	13.6095	5 to <85	2	No				over 10 years-adolescents	Headache
Primary Care Center	Female	11	144	43	20.7369	5 to <85	2	No				over 10 years-adolescents	Other	Eye pain
Primary Care Center	Male	14	141	31	15.5928	5 to <85	2	No				over 10 years-adolescents	Annual Check
Primary Care Center	Female	9		46.4		95+		Yes				under 10years-children	Other	Visual disturbance
Primary Care Center	Male	7	121.5	19	12.8707	5 to <85	2	No				under 10years-children	Bronchial As
Primary Care Center	Female	6	125	31	19.84	95+	4	Yes	No			under 10years-children	Upper Respir
Primary Care Center	Male	9	143	35.5	17.3603	85 to <95	3	Yes	No			under 10years-children	Other	Scoliosis
Primary Care Center	Female	13		65		85 to <95		Yes				over 10 years-adolescents	Urinary Trac
Primary Care Center	Male	8	133	46.4	26.231	95+	4	Yes	No			under 10years-children	Bronchial As
Primary Care Center	Male	13		45		5 to <85		No				over 10 years-adolescents	Otitis Media
Primary Care Center	Male	8	127	21.5	13.33		1	No				under 10years-children	Other	G6PD Deficiency
Primary Care Center	Female	7	127	26.7	16.554	5 to <85	2	No				under 10years-children	Enuresis
Primary Care Center	Male	13	140	34	17.3469	5 to <85	2	No				over 10 years-adolescents	Other	Eczema
Primary Care Center	Female	11	141	41.7	20.9748	5 to <85	2	No				over 10 years-adolescents	Upper Respir
Primary Care Center	Female	7	126	23	14.4873	5 to <85	2	No				under 10years-children	Other	Adenoids hypertrophy
Primary Care Center	Male	11	132	31	17.7916	85 to <95	3	Yes	No			over 10 years-adolescents	Constipation
Primary Care Center	Male	6		22		5 to <85		No				under 10years-children	Constipation
Primary Care Center	Female	13	156	66	27.1203	95+	4	Yes	No			over 10 years-adolescents	Upper Respir
Primary Care Center	Female	6	120	27	18.75	95+	4	Yes	No			under 10years-children	Hypothyroidi
Primary Care Center	Male	11	145	41	19.5006	5 to <85	2	No				over 10 years-adolescents	Headache
Primary Care Center	Male	6	122	20	13.4372	5 to <85	2	No				under 10years-children	Abdominal Pa
Primary Care Center	Female	8	136	23	12.4351	5 to <85	2	No				under 10years-children	Upper Respir
Primary Care Center	Female	13		45.8		5 to <85		No				over 10 years-adolescents	Constipation
Primary Care Center	Male	13	133	30.5	17.2424		2	No				over 10 years-adolescents	Upper Respir
Primary Care Center	Male	11	134	26	14.4798		2	No				over 10 years-adolescents	Vitamin D De
Pediatrics Clinic	Female	14		22.7		<5		No				over 10 years-adolescents	Abdominal Pa
Pediatrics Clinic	Female	11		29.3		5 to <85		No				over 10 years-adolescents	Abdominal Pa
Pediatrics Clinic	Female	8	128.2	20.6	12.534	5 to <85	2	No				under 10years-children	Abdominal Pa
Pediatrics Clinic	Female	11	152.4	52.9	22.7764	95+	4	Yes	Yes	Documented only	Just documented	over 10 years-adolescents	Abdominal Pa
Pediatrics Clinic	Male	7	120	24.2	16.8056	5 to <85	2	No				under 10years-children	Abdominal Pa
Pediatrics Clinic	Female	8	119.5	26.4	18.4871	5 to <85	2	No				under 10years-children	Abdominal Pa
Pediatrics Clinic	Male	11	136	35.6	19.2474	5 to <85	2	No				over 10 years-adolescents	Abdominal Pa
Pediatrics Clinic	Female	10	126.7	22.2	13.8293	<5	1	No				over 10 years-adolescents	Abdominal Pa
Pediatrics Clinic	Male	8	131	41	23.8914	95+	4	Yes	Yes	Documented only	Documented only	under 10years-children	Abdominal Pa
Pediatrics Clinic	Female	10	137	42.8	22.8036	95+	4	Yes	Yes	Refer to Dietician		over 10 years-adolescents	Abdominal Pa
Pediatrics Clinic	Female	11	154	41.7	17.5831	5 to <85	2	No				over 10 years-adolescents	Abdominal Pa
Pediatrics Clinic	Female	6	122	21.1	14.1763	5 to <85	2	No				under 10years-children	Abdominal Pa
Pediatrics Clinic	Male	12	143	66.2	32.3732	95+	4	Yes	No			over 10 years-adolescents	Abdominal Pa
Pediatrics Clinic	Female	11	138	25.9	13.6001	<5	1	No				over 10 years-adolescents	Abdominal Pa
Pediatrics Clinic	Male	13	167	79	28.3266	95+	4	Yes	No			over 10 years-adolescents	Abdominal Pa
Pediatrics Clinic	Male	12	140	44	22.449	5 to <85	2	No				over 10 years-adolescents	Abdominal Pa
Pediatrics Clinic	Male	13	156	50	20.5457	5 to <85	2	No				over 10 years-adolescents	Abdominal Pa
Pediatrics Clinic	Female	13	144	31.5	15.191	<5	1	No				over 10 years-adolescents	Abdominal Pa
Pediatrics Clinic	Male	9	119	23.4	16.5243	5 to <85	2	No				under 10years-children	Abdominal Pa
Pediatrics Clinic	Female	13	156	46.2	18.9842	5 to <85	2	No				over 10 years-adolescents	Abdominal Pa
Pediatrics Clinic	Male	7	120.5	19.5	13.4295	85 to <95	1	No				under 10years-children	Abdominal Pa
Pediatrics Clinic	Female	7	115	22.9	17.3157	5 to <85	2	No				under 10years-children	Abdominal Pa
Pediatrics Clinic	Female	10	143	48.3	23.6197	85 to <95	3	Yes	No			over 10 years-adolescents	Abdominal Pa
Pediatrics Clinic	Female	8	125	26	16.64	5 to <85	2	No				under 10years-children	Other	Thalasemic trait
Pediatrics Clinic	Female	8	125.5	26.5	16.8251	5 to <85	2	No				under 10years-children	Other	Thalasemia
Pediatrics Clinic	Male	8	119.5	23.5	16.4563	5 to <85	2	No				under 10years-children	Abdominal Pa
Pediatrics Clinic	Female	8	130	21	12.426	5 to <85	2	No				under 10years-children	Abdominal Pa
Pediatrics Clinic	Female	9	129	23.2	13.9415	5 to <85	2	No				under 10years-children	Abdominal Pa
Pediatrics Clinic	Female	13	143	35.5	17.3603	5 to <85	2	No				over 10 years-adolescents	Abdominal Pa
Pediatrics Clinic	Female	12	149.5	49.9	22.3264	5 to <85	2	No				over 10 years-adolescents	Other	Back pain
Pediatrics Clinic	Female	12	133	26.9	15.2072	<5	1	No				over 10 years-adolescents	Abdominal Pa
Pediatrics Clinic	Female	12	155	46.6	19.3965	5 to <85	2	No				over 10 years-adolescents	Other	Foot deformity
Pediatrics Clinic	Male	12	156	51.1	20.9977	85 to <95	3	Yes	No			over 10 years-adolescents	Abdominal Pa
Pediatrics Clinic	Male	6	123	29.5	19.499	95+	4	Yes	No			under 10years-children	Abdominal Pa
Pediatrics Clinic	Male	11	140.5	32	16.2105	5 to <85	2	No				over 10 years-adolescents	Abdominal Pa
Pediatrics Clinic	Male	8	134	39	21.7198	95+	4	Yes	No			under 10years-children	Other	Hydronephrosis
Pediatrics Clinic	Male	11	140.5	32.2	16.3118	5 to <85	2	No				over 10 years-adolescents	Abdominal Pa
Pediatrics Clinic	Female	11	134	26.4	14.7026	<5	1	No				over 10 years-adolescents	Abdominal Pa
Pediatrics Clinic	Female	9	131	26.6	15.5003	5 to <85	2	No				under 10years-children	Abdominal Pa
Pediatrics Clinic	Female	7	126	24.2	15.2431	5 to <85	2	No				under 10years-children	Abdominal Pa
Pediatrics Clinic	Male	8	126.5	22.3	13.9355	5 to <85	2	No				under 10years-children	Abdominal Pa
Pediatrics Clinic	Male	12	151.5	52.6	22.9171	5 to <85	2	No				over 10 years-adolescents	Abdominal Pa
Pediatrics Clinic	Female	8	126.3	29.4	18.4306	5 to <85	2	No				under 10years-children	Other	Spina bifida
Pediatrics Clinic	Female	14	155.5	56.6	23.4075	85 to <95	3	Yes	No			over 10 years-adolescents	Abdominal Pa
Pediatrics Clinic	Female	14	161.5	58.7	22.5057	5 to <85	2	No				over 10 years-adolescents	Abdominal Pa
Pediatrics Clinic	Female	13	145	27.3	12.9845	<5	1	No				over 10 years-adolescents	Abdominal Pa
Pediatrics Clinic	Female	6	119	25.7	18.1484	85 to <95	3	Yes	No			under 10years-children	Abdominal Pa
Pediatrics Clinic	Female	12	149.5	45.7	20.4472	5 to <85	2	No				over 10 years-adolescents	Other	Osteogenises imperfecta
Pediatrics Clinic	Male	11	147	52.1	24.1103	95+	4	Yes	Yes	Nutritional Advice		over 10 years-adolescents	Abdominal Pa
Pediatrics Clinic	Female	6	116.5	21.7	15.9885	5 to <85	2	No				under 10years-children	Other	Vision problem
Pediatrics Clinic	Female	14	153	47	20.0777	5 to <85	2	No				over 10 years-adolescents	Abdominal Pa
Pediatrics Clinic	Female	6	122	21.9	14.7138	5 to <85	2	No				under 10years-children	Abdominal Pa
Pediatrics Clinic	Male	14	167	48	17.2111	5 to <85	2	No				over 10 years-adolescents	Abdominal Pa
Pediatrics Clinic	Female	11	137	29	15.451	5 to <85	2	No				over 10 years-adolescents	Abdominal Pa
Pediatrics Clinic	Male	6	102	14.7	14.1292	<5	1	No				under 10years-children	Abdominal Pa
Pediatrics Clinic	Female	12	149	29.5	13.2877	<5	1	No				over 10 years-adolescents	Other	Gilbert disease
Pediatrics Clinic	Female	11	138.5	55.6	28.9851	95+	4	Yes	No			over 10 years-adolescents	Abdominal Pa
Pediatrics Clinic	Male	11	130	33.4	19.7633	5 to <85	2	No				over 10 years-adolescents	Other	Collagene storage disease
Pediatrics Clinic	Male	8	123	22	14.5416	5 to <85	2	No				under 10years-children	Abdominal Pa
Pediatrics Clinic	Female	9	129	27.6	16.5855	5 to <85	2	No				under 10years-children	Other	Iron deficiency anemia
Pediatrics Clinic	Female	10	133	26.2	14.8115	5 to <85	2	No				over 10 years-adolescents	Other	Infectious mononeuclousis
Pediatrics Clinic	Male	14	164	84	31.2314	95+	4	Yes	Yes	Refer to Dietician		over 10 years-adolescents	Abdominal Pa
Pediatrics Clinic	Male	8	129	27.8	16.7057	5 to <85	2	No				under 10years-children	Abdominal Pa
Pediatrics Clinic	Male	8	124.5	20.7	13.3546	5 to <85	2	No				under 10years-children	Abdominal Pa
Pediatrics Clinic	Male	11	156	84	34.5168	95+	4	Yes	Yes	Refer to Dietician		over 10 years-adolescents	Other	Hep A
Pediatrics Clinic	Female	12	148	40	18.2615	5 to <85	2	No				over 10 years-adolescents	Other	Reaching symptoms
Pediatrics Clinic	Male	10	141.5	28.9	14.4339	5 to <85	2	No				over 10 years-adolescents	Other	Eczema
Pediatrics Clinic	Male	7	126	28	17.6367	85 to <95	3	Yes	No			under 10years-children	Other	Vur
Pediatrics Clinic	Female	13	147	64.8	29.9875	85 to <95	3	Yes	Yes	Refer to Dietician		over 10 years-adolescents	Abdominal Pa
Pediatrics Clinic	Male	9	137	42	22.3773	95+	4	Yes	No			under 10years-children	Abdominal Pa
Pediatrics Clinic	Female	9	143.5	41.6	20.2018	95+	4	Yes	No			under 10years-children	Abdominal Pa
Pediatrics Clinic	Female	9	125	20.2	12.928	<5	1	No				under 10years-children	Abdominal Pa
Pediatrics Clinic	Male	9	145	38.2	18.1688	85 to <95	3	Yes	No			under 10years-children	Other	Rickets
Pediatrics Clinic	Female	10	134	33.2	18.4896	5 to <85	2	No				over 10 years-adolescents	Abdominal Pa
Pediatrics Clinic	Female	7	114.5	17.2	13.1195	<5	1	No				under 10years-children	Abdominal Pa
Pediatrics Clinic	Male	6	125.5	24.5	15.5553	5 to <85	2	No				under 10years-children	Abdominal Pa
Pediatrics Clinic	Male	8	137	29.9	15.9305	5 to <85	2	No				under 10years-children	Abdominal Pa
Pediatrics Clinic	Male	12	144.5	33.9	16.2354	5 to <85	2	No				over 10 years-adolescents	Other	Gerd
Pediatrics Clinic	Female	14	138.5	34.7	18.0896	<5	1	No				over 10 years-adolescents	Other	Short stature
Pediatrics Clinic	Female	14	148.5	39.9	18.0934	5 to <85	2	No				over 10 years-adolescents	Other	Anemia
Pediatrics Clinic	Male	12	150	49.5	22	85 to <95	3	Yes	No			over 10 years-adolescents	Abdominal Pa
Pediatrics Clinic	Male	13	158	43	17.2248	5 to <85	2	No				over 10 years-adolescents	Abdominal Pa
Pediatrics Clinic	Female	7	121	19.5	13.3188	5 to <85	2	No				under 10years-children	Other	Abscess
Pediatrics Clinic	Female	10	118.5	19.5	13.8867	<5	1	No				over 10 years-adolescents	Abdominal Pa
Pediatrics Clinic	Female	11	145	31.4	14.9346	5 to <85	2	No				over 10 years-adolescents	Other	Gerd
Pediatrics Clinic	Female	10	132	53.7	30.8196	95+	4	Yes	Yes	Documented only	Just documented	over 10 years-adolescents	Other	Nephrotic syndrome
Pediatrics Clinic	Female	9	147	46.6	21.5651	95+	4	Yes	No			under 10years-children	Abdominal Pa
Pediatrics Clinic	Female	10	129.5	28.5	16.9944	5 to <85	2	No				over 10 years-adolescents	Abdominal Pa
Pediatrics Clinic	Male	14	163	38.2	14.3777	<5	1	No				over 10 years-adolescents	Abdominal Pa
Pediatrics Clinic	Female	9	132.5	28.8	16.4044	5 to <85	2	No				under 10years-children	Abdominal Pa
Pediatrics Clinic	Male	14	154.5	48.1	20.1506	5 to <85	2	No				over 10 years-adolescents	Abdominal Pa
Pediatrics Clinic	Female	11	139	48.4	25.0505	85 to <95	3	Yes	No			over 10 years-adolescents	Abdominal Pa
Pediatrics Clinic	Male	10	142	31.4	15.5723	5 to <85	2	No				over 10 years-adolescents	Abdominal Pa
Pediatrics Clinic	Female	7	108.5	14.7	12.487	<5	1	No				under 10years-children	Abdominal Pa
Pediatrics Clinic	Male	11	150	25.3	11.2444	<5	1	No				over 10 years-adolescents	Abdominal Pa
Pediatrics Clinic	Male	11	143.5	30.8	14.9571	5 to <85	2	No				over 10 years-adolescents	Abdominal Pa
Pediatrics Clinic	Female	8	125	25.4	16.256	85 to <95	3	Yes	No			under 10years-children	Abdominal Pa
Pediatrics Clinic	Female	6	117.6	19.7	14.2446	5 to <85	2	No				under 10years-children	Abdominal Pa
Pediatrics Clinic	Female	6	102.5	18.1	17.2278	5 to <85	2	No				under 10years-children	Other	Hearing defect
Pediatrics Clinic	Male	8	122	30.9	20.7605	85 to <95	3	Yes	No			under 10years-children	Other	Bardet?Biedl syndrome
Pediatrics Clinic	Female	11	135.5	28	15.2503	5 to <85	2	No				over 10 years-adolescents	Abdominal Pa
Pediatrics Clinic	Male	7	129	27.2	16.3452	85 to <95	3	Yes	No			under 10years-children	Abdominal Pa
Pediatrics Clinic	Male	13		33		<5		No				over 10 years-adolescents	Other	Lesch nyhan syndrome
Pediatrics Clinic	Male	10	124.5	23.2	14.9675	<5	1	No				over 10 years-adolescents	Abdominal Pa
Pediatrics Clinic	Female	13	153	74.6	31.8681	95+	4	Yes	No			over 10 years-adolescents	Other	Joint pain
Pediatrics Clinic	Male	11	142	38.2	18.9447	5 to <85	2	No				over 10 years-adolescents	Other	Hearing problem
Pediatrics Clinic	Female	10	145	68.9	32.7705	95+	4	Yes	No			over 10 years-adolescents	Abdominal Pa
Pediatrics Clinic	Male	8	121	23.1	15.7776	5 to <85	2	No				under 10years-children	Abdominal Pa
Pediatrics Clinic	Female	9	130.5	29.1	17.0872	5 to <85	2	No				under 10years-children	Abdominal Pa
Pediatrics Clinic	Male	6	108	15	12.8601	<5	1	No				under 10years-children	Other	Cleft palate
Pediatrics Clinic	Female	7	125.5	20	12.6982	<5	1	No				under 10years-children	Other	Low weight gain
Pediatrics Clinic	Male	6	116	18.7	13.8971	5 to <85	2	No				under 10years-children	Abdominal Pa
Pediatrics Clinic	Female	10	145	29.3	13.9358	5 to <85	2	No				over 10 years-adolescents	Abdominal Pa
Pediatrics Clinic	Male	8	138	30.7	16.1206	85 to <95	3	Yes	No			under 10years-children	Abdominal Pa
Pediatrics Clinic	Male	9	137	37.3	19.8732	85 to <95	3	Yes	No			under 10years-children	Other	Adhd
Pediatrics Clinic	Male	8	123.6	20.5	13.4189	<5	1	No				under 10years-children	Abdominal Pa
Pediatrics Clinic	Female	6	108	16.7	14.3176	5 to <85	2	No				under 10years-children	Abdominal Pa
Pediatrics Clinic	Female	13	164	69.3	25.7659	95+	4	Yes	Yes	Refer to Dietician		over 10 years-adolescents	Abdominal Pa
Pediatrics Clinic	Female	10	140	36	18.3673	5 to <85	2	No				over 10 years-adolescents	Abdominal Pa
Pediatrics Clinic	Female	7	113.5	22.7	17.6211	5 to <85	2	No				under 10years-children	Abdominal Pa
Pediatrics Clinic	Male	11	139	36.1	18.6843	5 to <85	2	No				over 10 years-adolescents	Other	Adenoid hypertrophy
Pediatrics Clinic	Male	6	120	23.6	16.3889	5 to <85	2	No				under 10years-children	Abdominal Pa
Pediatrics Clinic	Female	7	120.5	19.9	13.705	5 to <85	2	No				under 10years-children	Abdominal Pa
Pediatrics Clinic	Male	11	133.4	23.6	13.2617	<5	1	No				over 10 years-adolescents	Abdominal Pa
Pediatrics Clinic	Female	9	138	40	21.004	95+	4	Yes	No			under 10years-children	Other	Hematuria
Pediatrics Clinic	Male	12	137	34.3	18.2748	5 to <85	2	No				over 10 years-adolescents	Other	Ramon syndrome
Pediatrics Clinic	Female	9	123.5	24.2	15.8665	5 to <85	2	No				under 10years-children	Abdominal Pa
Pediatrics Clinic	Female	9	127	22.8	14.136	5 to <85	2	No				under 10years-children	Other	Anaroxia
Pediatrics Clinic	Male	11	150.5	57.3	25.2977	95+	4	Yes	No			over 10 years-adolescents	Other	Anaphylactic allergy
Pediatrics Clinic	Female	7	117	19.4	14.172	5 to <85	2	No				under 10years-children	Abdominal Pa
Pediatrics Clinic	Male	11	128	27.4	16.7236	5 to <85	2	No				over 10 years-adolescents	Abdominal Pa
Pediatrics Clinic	Male	12	124	25.9	16.8444	<5	1	No				over 10 years-adolescents	Abdominal Pa
Pediatrics Clinic	Male	7	122	25.3	16.9981	5 to <85	2	No				under 10years-children	Abdominal Pa
Pediatrics Clinic	Female	11	152.5	62	26.6595	95+	4	Yes	No			over 10 years-adolescents	Other	Allergic rhinitis
Pediatrics Clinic	Male	8	126	28.7	18.0776	5 to <85	2	No				under 10years-children	Other	Adhd
Pediatrics Clinic	Female	11	133	27.9	15.7725	<5	1	No				over 10 years-adolescents	Other	Lueckemia
Pediatrics Clinic	Male	6	116.6	21	15.4462	5 to <85	2	No				under 10years-children	Other	Vision problem
Pediatrics Clinic	Male	7	128	28.5	17.395	5 to <85	2	No				under 10years-children	Other	Ebv
Pediatrics Clinic	Male	8	122	19.1	12.8326	<5	1	No				under 10years-children	Abdominal Pa
Pediatrics Clinic	Female	11	132	29	16.6437	<5	1	No				over 10 years-adolescents	Abdominal Pa
Pediatrics Clinic	Male	9	140	28	14.2857	5 to <85	2	No				under 10years-children	Other	Autism
Pediatrics Clinic	Male	14	146	35.5	16.6542	<5	1	No				over 10 years-adolescents	Other	Short stature
Pediatrics Clinic	Male	8	137.5	36.4	19.2529	95+	4	Yes	No			under 10years-children	Abdominal Pa
Pediatrics Clinic	Male	11	144	31.3	15.0945	5 to <85	2	No				over 10 years-adolescents	Abdominal Pa
Pediatrics Clinic	Female	10	144	33.5	16.1555	5 to <85	2	No				over 10 years-adolescents	Other	Alopecia
Pediatrics Clinic	Male	13	150	49.9	22.1778	5 to <85	2	No				over 10 years-adolescents	Abdominal Pa
Pediatrics Clinic	Female	7	118.5	26.2	18.658	85 to <95	3	Yes	No			under 10years-children	Abdominal Pa
Pediatrics Clinic	Female	7	114	20	15.3894	5 to <85	2	No				under 10years-children	Other	Tonsellitis
Pediatrics Clinic	Female	6	121	22	15.0263	5 to <85	2	No				under 10years-children	Other	Aciduria
Pediatrics Clinic	Female	7	120	23.7	16.4583	5 to <85	2	No				under 10years-children	Other	Adhd
Pediatrics Clinic	Female	7	118	19.8	14.2201	5 to <85	2	No				under 10years-children	Other	Perianal abcess
Pediatrics Clinic	Male	13	139.5	29.6	15.2105	<5	1	No				over 10 years-adolescents	Other	Diarrhia
Pediatrics Clinic	Female	6	128.8	23.6	14.2259	5 to <85	2	No				under 10years-children	Abdominal Pa
Pediatrics Clinic	Female	7		25.1		5 to <85		No				under 10years-children	Abdominal Pa
Pediatrics Clinic	Female	7	113.3	18	14.0221	<5	1	No				under 10years-children	Abdominal Pa
Pediatrics Clinic	Female	9	132	27.2	15.6107	5 to <85	2	No				under 10years-children	Other	Learning difficulty
Pediatrics Clinic	Male	6	110	18.6	15.3719	5 to <85	2	No				under 10years-children	Abdominal Pa
Pediatrics Clinic	Male	10	132	33.9	19.4559	5 to <85	2	No				over 10 years-adolescents	Other	Tonsillities
Pediatrics Clinic	Male	7	121	24.9	17.007	5 to <85	2	No				under 10years-children	Abdominal Pa
Pediatrics Clinic	Female	6	107	16	13.975	<5	1	No				under 10years-children	Other	Fanconi anemia
Pediatrics Clinic	Male	12	144	33.6	16.2037	5 to <85	2	No				over 10 years-adolescents	Abdominal Pa
Pediatrics Clinic	Male	9		26		5 to <85		No				under 10years-children	Abdominal Pa
Pediatrics Clinic	Male	7	130.5	26.1	15.3257	5 to <85	2	No				under 10years-children	Abdominal Pa
Pediatrics Clinic	Female	7	106	14.7	13.0829	<5	1	No				under 10years-children	Abdominal Pa
Pediatrics Clinic	Female	7	126.5	21.3	13.3106	5 to <85	2	No				under 10years-children	Other	Refractive error
Pediatrics Clinic	Male	8	121	21.7	14.8214	5 to <85	2	No				under 10years-children	Abdominal Pa
Pediatrics Clinic	Female	9	127	19.9	12.338	<5	1	No				under 10years-children	Abdominal Pa
Pediatrics Clinic	Male	11	134	24.8	13.8115	<5	1	No				over 10 years-adolescents	Other	Adenoid hypertrophy
Pediatrics Clinic	Female	8	129	25.7	15.4438	5 to <85	2	No				under 10years-children	Abdominal Pa
Pediatrics Clinic	Female	6	108	16.5	14.1461	5 to <85	2	No				under 10years-children	Other	Eczema
Pediatrics Clinic	Male	6	106.4	17	15.0164	<5	1	No				under 10years-children	Abdominal Pa
Pediatrics Clinic	Male	10	139	24.1	12.4735	<5	1	No				over 10 years-adolescents	Abdominal Pa
Pediatrics Clinic	Male	13	152	44.8	19.3906	5 to <85	2	No				over 10 years-adolescents	Other	Allergy
Pediatrics Clinic	Male	6	115	19.3	14.5936	5 to <85	2	No				under 10years-children	Abdominal Pa
Pediatrics Clinic	Male	7	118	23	16.5182	5 to <85	2	No				under 10years-children	Other	Cough
Pediatrics Clinic	Male	8	118.3	17.2	12.2902	<5	1	No				under 10years-children	Other	Learning difficulty
Pediatrics Clinic	Female	11	155.6	40.5	16.7277	5 to <85	2	No				over 10 years-adolescents	Abdominal Pa
Pediatrics Clinic	Male	6	118	27.9	20.0373	85 to <95	3	Yes	Yes	Refer to Dietician		under 10years-children	Abdominal Pa
Pediatrics Clinic	Female	9	134	31.4	17.4872	5 to <85	2	No				under 10years-children	Abdominal Pa
Pediatrics Clinic	Female	13	143	49.3	24.1088	5 to <85	2	No				over 10 years-adolescents	Abdominal Pa
Pediatrics Clinic	Female	13	161	41.2	15.8944	5 to <85	2	No				over 10 years-adolescents	Abdominal Pa
Pediatrics Clinic	Male	6	104	14.4	13.3136	<5	1	No				under 10years-children	Other	Adhd
Pediatrics Clinic	Male	7	110	16.8	13.8843	<5	1	No				under 10years-children	Other	Adhd
Pediatrics Clinic	Male	12	155	66	27.4714	85 to <95	3	Yes	No			over 10 years-adolescents	Abdominal Pa
Pediatrics Clinic	Male	12	127	27.1	16.802	<5	1	No				over 10 years-adolescents	Abdominal Pa
Pediatrics Clinic	Female	10	134	25.9	14.4241	5 to <85	2	No				over 10 years-adolescents	Abdominal Pa
Pediatrics Clinic	Female	7	107	16	13.975	<5	1	No				under 10years-children	Other	Fanconi anemia
Pediatrics Clinic	Male	9	134	33.1	18.4339	5 to <85	2	No				under 10years-children	Other	Muscloskeletal pain
Pediatrics Clinic	Female	9	129	32.2	19.3498	5 to <85	2	No				under 10years-children	Abdominal Pa
Pediatrics Clinic	Male	8	120.5	25	17.2173	5 to <85	2	No				under 10years-children	Other	Adhd
Pediatrics Clinic	Male	6	115	23.8	17.9962	5 to <85	2	No				under 10years-children	Abdominal Pa
Pediatrics Clinic	Male	10	122	20.1	13.5044	<5	1	No				over 10 years-adolescents	Abdominal Pa
Pediatrics Clinic	Male	9	147.5	68.3	31.3933	95+	4	Yes	Yes	Refer to Dietician		under 10years-children	Abdominal Pa
Pediatrics Clinic	Female	11	141.5	40	19.9778	5 to <85	2	No				over 10 years-adolescents	Other	Allergy rash
Pediatrics Clinic	Female	7	130	23.5	13.9053	5 to <85	2	No				under 10years-children	Abdominal Pa
Pediatrics Clinic	Female	9	136	33	17.8417	5 to <85	2	No				under 10years-children	Other	Psoriasis
Pediatrics Clinic	Male	7	116	16.7	12.4108	<5	1	No				under 10years-children	Abdominal Pa
Pediatrics Clinic	Male	10	144.5	46.3	22.1741	95+	4	Yes	No			over 10 years-adolescents	Abdominal Pa
Pediatrics Clinic	Male	6	123	26.8	17.7143	85 to <95	3	Yes	No			under 10years-children	Abdominal Pa
Pediatrics Clinic	Female	7	110.3	20.9	17.1789	5 to <85	2	No				under 10years-children	Abdominal Pa
Pediatrics Clinic	Male	12	141	33.9	17.0515	5 to <85	2	No				over 10 years-adolescents	Abdominal Pa
Pediatrics Clinic	Female	11	136	25.7	13.8949	<5	1	No				over 10 years-adolescents	Abdominal Pa
Pediatrics Clinic	Male	8	123.5	25.5	16.7188	5 to <85	2	No				under 10years-children	Abdominal Pa
Pediatrics Clinic	Male	9	122	20.5	13.7732	<5	1	No				under 10years-children	Abdominal Pa
Pediatrics Clinic	Male	12	156	62.4	25.641	95+	4	Yes	No			over 10 years-adolescents	Other	Allergic rhinitis
Pediatrics Clinic	Male	13	155	46.6	19.3965	5 to <85	2	No				over 10 years-adolescents	Abdominal Pa
Pediatrics Clinic	Female	8	126.5	29.9	18.6849	5 to <85	2	No				under 10years-children	Abdominal Pa
Pediatrics Clinic	Male	14	156	47.5	19.5184	<5	1	No				over 10 years-adolescents	Abdominal Pa
Pediatrics Clinic	Female	6	111	16.8	13.6353	5 to <85	2	No				under 10years-children	Abdominal Pa
Pediatrics Clinic	Female	9	121	19.8	13.5237	<5	1	No				under 10years-children	Abdominal Pa
Pediatrics Clinic	Male	7	129	25.3	15.2034	5 to <85	2	No				under 10years-children	Abdominal Pa
Pediatrics Clinic	Female	6	110.5	18.2	14.9055	5 to <85	2	No				under 10years-children	Abdominal Pa
Pediatrics Clinic	Male	8	132.5	22.5	12.8159	5 to <85	2	No				under 10years-children	Other	Eczema
Pediatrics Clinic	Male	7	124	23	14.9584	5 to <85	2	No				under 10years-children	Abdominal Pa
Pediatrics Clinic	Female	11	143.5	35.4	17.1909	5 to <85	2	No				over 10 years-adolescents	Other	Vocal cord paralysis
Pediatrics Clinic	Female	10	128.5	34	20.5908	5 to <85	2	No				over 10 years-adolescents	Other	Short stature
Pediatrics Clinic	Female	9	130	30.3	17.929	5 to <85	2	No				under 10years-children	Abdominal Pa
Pediatrics Clinic	Female	7	117.5	19.6	14.1965	<5	1	No				under 10years-children	Abdominal Pa
Pediatrics Clinic	Female	6	114	16.9	13.004	5 to <85	2	No				under 10years-children	Abdominal Pa
Pediatrics Clinic	Male	12	145	44.7	21.2604	5 to <85	2	No				over 10 years-adolescents	Abdominal Pa
Pediatrics Clinic	Male	11	102	12.9	12.3991	<5	1	No				over 10 years-adolescents	Abdominal Pa
Pediatrics Clinic	Male	10	120	21.9	15.2083	<5	1	No				over 10 years-adolescents	Other	Short stature
Pediatrics Clinic	Female	6	99.5	14.3	14.4441	<5	1	No				under 10years-children	Abdominal Pa
Pediatrics Clinic	Female	11	141	31.8	15.9952	5 to <85	2	No				over 10 years-adolescents	Other	Brucellosis
Pediatrics Clinic	Female	8	130.5	32.5	19.0837	85 to <95	3	Yes	No			under 10years-children	Abdominal Pa
Pediatrics Clinic	Female	7	124	30	19.5109	95+	4	Yes	No			under 10years-children	Abdominal Pa
Pediatrics Clinic	Male	8	135.5	45	24.5095	95+	4	Yes	Yes	Refer to Dietician		under 10years-children	Abdominal Pa
Pediatrics Clinic	Male	14	162.5	73	27.645	95+	4	Yes	No			over 10 years-adolescents	Abdominal Pa
Pediatrics Clinic	Male	8	135	28.9	15.8573	85 to <95	3	Yes	No			under 10years-children	Abdominal Pa
Pediatrics Clinic	Female	6	119	26	18.3603	95+	4	Yes	No			under 10years-children	Other	Osa
Pediatrics Clinic	Male	6	110.7	15.9	12.9748	<5	1	No				under 10years-children	Abdominal Pa
Pediatrics Clinic	Female	11	145	67	31.8668	95+	4	Yes	Yes	Refer to Endocrinologist		over 10 years-adolescents	Abdominal Pa
Pediatrics Clinic	Female	6	119	24.5	17.301	85 to <95	3	Yes	No			under 10years-children	Abdominal Pa
Pediatrics Clinic	Female	12	159	81.2	32.119	95+	4	Yes	Yes	Refer to Dietician / Endocrinologist		over 10 years-adolescents	Abdominal Pa
Pediatrics Clinic	Female	6	114.5	24.6	18.7639	85 to <95	3	Yes	No			under 10years-children	Other	Adenoid hypertrophy
Pediatrics Clinic	Male	10	143.8	65	31.4337	95+	4	Yes	No			over 10 years-adolescents	Other	Cellulitis
Pediatrics Clinic	Female	10	137	44.7	23.8159	85 to <95	3	Yes	No			over 10 years-adolescents	Abdominal Pa
Pediatrics Clinic	Male	9	124.5	22.3	14.3869	<5	1	No				under 10years-children	Other	Fragile x syndrome
Pediatrics Clinic	Male	12		24.5		<5		No				over 10 years-adolescents	Other	Mental retardation
Pediatrics Clinic	Female	8	108	14.8	12.6886	<5	1	No				under 10years-children	Abdominal Pa
Pediatrics Clinic	Female	10	145	29.7	14.126	5 to <85	2	No				over 10 years-adolescents	Other	Eczema
Pediatrics Clinic	Male	12	140	34	17.3469	5 to <85	2	No				over 10 years-adolescents	Other	Hematourea
Pediatrics Clinic	Male	6	111	18.1	14.6904	5 to <85	2	No				under 10years-children	Other	Adhd
Pediatrics Clinic	Male	7	119.5	18.9	13.2351	<5	1	No				under 10years-children	Other	Henoch schenolien purpora
Pediatrics Clinic	Female	7	120.4	19.5	13.4518	5 to <85	2	No				under 10years-children	Abdominal Pa
Pediatrics Clinic	Female	7		20		5 to <85		No				under 10years-children	Abdominal Pa
Pediatrics Clinic	Male	11	150	33.7	14.9778	5 to <85	2	No				over 10 years-adolescents	Other	Eczema
Pediatrics Clinic	Male	8	131	28.9	16.8405	5 to <85	2	No				under 10years-children	Abdominal Pa
Pediatrics Clinic	Female	10	125	20	12.8	<5	1	No				over 10 years-adolescents	Other	School failure
Pediatrics Clinic	Female	6	119.5	17.5	12.2547	5 to <85	2	No				under 10years-children	Abdominal Pa
Pediatrics Clinic	Female	8	125	23.1	14.784	5 to <85	2	No				under 10years-children	Abdominal Pa
Pediatrics Clinic	Female	8	109	18	15.1502	<5	1	No				under 10years-children	Abdominal Pa
Pediatrics Clinic	Male	8	115.8	14.7	10.9623	<5	1	No				under 10years-children	Abdominal Pa
Pediatrics Clinic	Female	7	116.5	16.1	11.8624	<5	1	No				under 10years-children	Abdominal Pa
Pediatrics Clinic	Male	8	122	22.2	14.9153	5 to <85	2	No				under 10years-children	Abdominal Pa
Pediatrics Clinic	Male	8	131.5	25.1	14.5152	5 to <85	2	No				under 10years-children	Other	Lymphoadenopathy
Pediatrics Clinic	Female	7	119.5	17.3	12.1146	<5	1	No				under 10years-children	Other	Malnutrition
Pediatrics Clinic	Female	12	144	34	16.3966	5 to <85	2	No				over 10 years-adolescents	Abdominal Pa
Pediatrics Clinic	Male	11	126	27.2	17.1328	5 to <85	2	No				over 10 years-adolescents	Other	Short stature
Pediatrics Clinic	Female	11	123	40.4	26.7037	5 to <85	2	No				over 10 years-adolescents	Abdominal Pa
Pediatrics Clinic	Female	7	113	16.1	12.6087	<5	1	No				under 10years-children	Other	Microcephaly
Pediatrics Clinic	Male	9	122	20.4	13.706	<5	1	No				under 10years-children	Abdominal Pa
Pediatrics Clinic	Male	7	120.5	24.1	16.5975	5 to <85	2	No				under 10years-children	Other	Iron deficiency anemia
Pediatrics Clinic	Female	6	115	22.7	17.1645	5 to <85	2	No				under 10years-children	Abdominal Pa
Pediatrics Clinic	Female	6	125	23	14.72	5 to <85	2	No				under 10years-children	Other	Hearing problem
Pediatrics Clinic	Female	13	155	41	17.0656	5 to <85	2	No				over 10 years-adolescents	Abdominal Pa
Pediatrics Clinic	Male	6	116.2	22.4	16.5896	5 to <85	2	No				under 10years-children	Abdominal Pa
Pediatrics Clinic	Male	13	134	46.7	26.008	5 to <85	2	No				over 10 years-adolescents	Abdominal Pa
Pediatrics Clinic	Male	11	134.8	33.9	18.6561	5 to <85	2	No				over 10 years-adolescents	Abdominal Pa
Pediatrics Clinic	Male	8	127	21.9	13.578	5 to <85	2	No				under 10years-children	Abdominal Pa
Pediatrics Clinic	Male	12	153	45	19.2234	5 to <85	2	No				over 10 years-adolescents	Other	Chest pain
Pediatrics Clinic	Female	8	136	27.1	14.6518	5 to <85	2	No				under 10years-children	Abdominal Pa
Pediatrics Clinic	Male	7	119	23.1	16.3124	5 to <85	2	No				under 10years-children	Abdominal Pa
Pediatrics Clinic	Male	6	115.5	20.5	15.367	5 to <85	2	No				under 10years-children	Other	Gerd
Pediatrics Clinic	Female	8	119	20.9	14.7588	5 to <85	2	No				under 10years-children	Abdominal Pa
